# Supplementary material for: Aerosol breezes drive cloud and precipitation increases
Source: Nat Commun. 2023 May 2;14:2508. doi: 10.1038/s41467-023-37722-3 (PMC10154388; doi:10.1038/s41467-023-37722-3)
Supplement: Supplementary file 3 — Source Data [file 41467_2023_37722_MOESM3_ESM.zip]

Archive with 5 entries (5 files):
- Figure2.zip
- Figure3.zip
- Figure4.zip
- Figure5.zip
- Figure6.zip
